# Supplementary material for: Influence of Catheter–Incision Congruency in Epidural Analgesia on Postcesarean Pain Management: A Single-Blinded Randomized Controlled Trial
Source: J Pers Med. 2021 Oct 27;11(11):1099. doi: 10.3390/jpm11111099 (PMC8619661; doi:10.3390/jpm11111099)
Supplement: Supplementary file 1 [file jpm-11-01099-s001.zip]

Archive with 1 entries (1 files):
- jpm-1427342-supplementary.pdf
